# Supplementary material for: Does Bidens pilosa L. Affect Carbon and Nitrogen Contents, Enzymatic Activities, and Bacterial Communities in Soil Treated with Different Forms of Nitrogen Deposition?
Source: Microorganisms. 2024 Aug 9;12(8):1624. doi: 10.3390/microorganisms12081624 (PMC11356382; doi:10.3390/microorganisms12081624)
Supplement: Supplementary file 1 [file microorganisms-12-01624-s001.zip]

Archive with 1 entries (1 files):
- microorganisms-3129178-supplementary.pdf
